# Supplementary material for: An Aptamer That Rapidly Internalizes into Cancer Cells Utilizes the Transferrin Receptor Pathway
Source: Cancers (Basel). 2023 Apr 14;15(8):2301. doi: 10.3390/cancers15082301 (PMC10136559; doi:10.3390/cancers15082301)
Supplement: Supplementary file 1 [file cancers-15-02301-s001.zip]

Archive with 1 entries (1 files):
- cancers-2287485-supplementary.pdf
